# Supplementary material for: Population extinctions driven by climate change, population size, and time since observation may make rare species databases inaccurate
Source: PLoS One. 2019 Oct 17;14(10):e0210378. doi: 10.1371/journal.pone.0210378 (PMC6797133; doi:10.1371/journal.pone.0210378)
Supplement: S1 File — (CSV) [file pone.0210378.s001.csv]

ID	Elevation (m)	years since observation	presence (1) / absence (0)	oldsize	population size
24	1493.5	14	0	45	41
45	1609.3	11	0	50	26
48	1554.5	1	0	7	38
52	1591.1	14	0	60	60
62	1536.2	10	0	2	50
67	1191.8	4	0	23	35
68	1536.2	7	0	1084	108
80	1609.3	9	0	200	80
96	481.6	3	0	5	25
97	1585.0	14	0	3	7
98	1585.0	1	0	3	59
99	1524.0	8	0	226	9
107	1767.8	19	0	72	17
108	365.8	2	0	40	86
110	1615.4	6	0	100	26
112	1066.8	16	0	43	5
120	1036.3	19	1	7	0
134	1082.0	11	0	1	25
135	926.6	11	0	4	9
136	914.4	11	0	3	5
137	1261.9	12	1	3	0
138	1389.9	22	1	6	0
139	1371.6	20	0	4	6
140	1310.6	10	0	40	151
141	975.4	17	1	1	0
142	1005.8	10	0	30	54
143	1152.1	10	0	13	8
144	1234.4	10	0	10	20
145	1140.0	10	1	3	0
147	1585.0	10	1	6	0
148	390.1	10	0	45	35
151	786.4	10	0	3	1
152	844.3	10	0	13	4
153	810.8	10	0	1	1
154	847.3	10	1	1	0
157	935.7	10	0	37	11
158	887.0	10	1	3	0
161	1438.7	21	0	2	3
165	1088.1	7	1	2	0
166	1054.6	21	1	11	0
167	1146.0	21	1	5	0
168	1127.8	21	0	16	8
169	1620.0	10	0	40	87
170	899.2	17	0	2	1
171	1097.3	20	0	1	1
172	1115.6	20	0	10	72
174	1115.6	19	0	6	6
175	1341.1	14	0	6	4
176	1158.2	9	0	5	6
177	1524.0	9	0	52	111
179	707.1	9	1	1	0
180	1036.3	17	1	32	0
181	823.0	20	1	1	0
182	518.2	9	0	28	20
183	493.8	20	1	3	0
184	487.7	20	1	1	0
185	579.1	20	0	1	1
187	944.9	8	0	24	23
188	914.4	19	1	3	0
189	644.7	8	0	4	1
192	929.6	8	1	8	0
193	914.4	8	1	9	0
194	951.0	8	1	2	0
196	1295.4	13	0	4	5
198	1069.8	8	0	60	141
199	713.2	6	1	2	0
200	1676.4	7	0	4	11
203	1630.7	7	0	20	24
237	1112.5	1	0	1	3
239	1051.6	2	0	12	1
241	804.7	13	1	6	0
265	1554.5	1	0	74	51
272	1287.8	1	0	74	51
285	1719.1	2	0	11	8
287	1249.7	1	0	27	4
288	1341.1	3	0	9	1
302	1447.8	4	0	100	506
304	463.3	15	0	6	26
313	792.5	3	0	4	4
557	889.7	13	1	4	0
559	795.5	21	1	1	0
575	505.8	22	0	128	98
577	769.6	29	1	9	0
590	1091.2	23	1	10	0
609	1190.2	23	0	3	17
609	1146.0	2	1	18	0
643	426.7	16	1	10	0
649	463.0	19	1	25	0
650	694.9	17	0	10	1
674	1027.2	18	1	1	0
820	617.2	12	1	1	0
1009	351.4	16	1	6	0
1026	573.0	14	1	10	0
1033	853.4	14	1	2	0
1187	655.3	16	1	3	0
1220	405.2	5	0	122	60
1384	516.6	19	1	18	0
1405	396.2	12	1	3	0
1425	668.4	16	1	1	0
1439	359.7	15	1	1	0
1501	755.9	11	1	3	0
2043	853.4	6	0	176	211
2253	667.5	10	1	2	0
2256	670.6	11	1	2	0
2266	451.1	10	0	60	100
2311	960.1	12	1	3	0
2327	938.8	12	1	11	0
2329	1005.8	12	1	15	0
2338	667.5	11	1	3	0
2345	816.9	13	0	2	3
2355	676.7	10	1	5	0
2365	1216.2	10	0	7	6
2598	906.8	12	1	6	0
2738	557.8	11	1	2	0
3226	1004.3	23	0	6	4
3827	731.5	19	1	25	0
3833	701.0	19	0	49	23
3846	899.2	19	1	1	0
4600	975.4	6	0	8	7
4781	499.9	7	0	1	6
4782	621.8	5	0	4	3
4789	527.3	5	1	3	0
4790	588.3	5	1	2	0
5196	578.8	16	0	3	8
5249	633.1	20	1	24	0
5745	684.7	15	0	308	118
5758	640.7	15	0	35	91
6817	486.2	11	1	13	0
7003	654.4	12	0	85	9
7255	792.5	9	1	4	0
7259	731.5	11	0	24	120
7517	1054.6	5	0	4	22
7517	1057.0	12	0	12	11
7529	1103.4	8	1	8	0
7532	649.5	11	0	35	96
7536	719.3	10	0	109	15
7554	725.4	8	1	4	0
7569	582.2	8	1	3	0
7570	744.0	11	0	4	3
7574	1286.3	10	0	2	2
7575	719.3	11	0	1	1
8480	640.1	9	0	22	10
8531	609.6	10	0	10	67
8532	624.8	11	1	2	0
8542	975.4	9	0	7	5
8778	556.3	11	1	12	0
8968	853.4	3	0	2	7
9726	563.9	6	0	2	2
9779	734.6	3	0	11	28
9857	742.2	6	0	19	19
10277	1045.5	4	1	1	0
10430	1158.2	7	1	1	0
10541	594.4	5	1	3	0
10563	893.1	3	0	24	24
10596	722.4	5	0	9	16
11328	463.9	5	0	88	90
11550	600.5	5	0	2	3
11552	783.3	2	0	1	1
11582	310.0	5	0	3	4
11608	420.6	4	0	4	4
11657	716.0	5	1	4	0
11658	402.3	2	0	4	4
11665	353.6	3	0	1	5
11943	1176.5	4	0	23	8
11943	1189.9	4	0	23	15
12675	725.4	4	1	1	0
12685	773.0	4	0	7	25
12687	890.0	2	0	4	6
12721	533.4	1	0	5	5
12947	478.5	3	0	3	16
13130	600.3	7	0	6	12
13161	1115.6	2	0	3	8
13165	887.9	3	1	1	0
15904	1102.8	23	0	34	26
22589	998.2	12	0	285	91
1434/5180	426.7	18	1	39	0
5758/5741/22241	655.5	15	0	122	57
9283-1	630.9	4	1	1	0
9283-2	737.6	4	0	1	1
9283-3	740.7	4	1	1	0
9724-a	842.5	3	0	5	4
9724-b	813.8	3	1	4	5
9724-c	847.3	3	0	1	1
EO 020- French Gulch	765.8	16	0	41	16
EO-013	1097.3	16	1	2	0
EO-029	1261.9	27	1	15	0
EO-032	1005.8	16	0	33	2
EO-035	975.4	27	1	1	0
EO-042-1	1196.3	14	1	9	0
EO-16-1, subpop 13	1054.6	16	0	36	23
EO-16-1, subpop12	1018.0	16	0	1	1
EO-179	1051.6	16	1	1	0
EO-207	1033.3	17	1	2	0
EO-836	1226.8	15	1	4	0
EOR 039	1097.3	16	0	3	5
EOR 060/5408	701.0	21	1	2	0
EOR 81	1124.7	20	0	15	11
EOR 82-1	1252.7	13	0	1	1
EOR 82-2	1280.2	20	0	5	1
EOR 830-12	1028.7	12	0	17	28
EOR 830-13	1106.4	12	0	17	25
EOR 830-14	1187.2	12	0	1	24
EOR802/21673	980.2	21	0	30	17
NEW 575-a	525.5	1	0	14	12
Round Prairie C	365.8	2	0	25	15
